# Supplementary material for: Salt- and pH-Dependent Thermal Stability of Photocomplexes from Extremophilic Bacteriochlorophyll b-Containing Halorhodospira Species
Source: Microorganisms. 2022 May 2;10(5):959. doi: 10.3390/microorganisms10050959 (PMC9146400; doi:10.3390/microorganisms10050959)
Supplement: Supplementary file 1 [file microorganisms-10-00959-s001.zip]

Archive with 1 entries (1 files):
- microorganisms-1678079-supplementary.pdf
